# Supplementary material for: SLC38A5 Modulates Ferroptosis to Overcome Gemcitabine Resistance in Pancreatic Cancer
Source: Cells. 2023 Oct 23;12(20):2509. doi: 10.3390/cells12202509 (PMC10605569; doi:10.3390/cells12202509)
Supplement: Supplementary file 1 [file cells-12-02509-s001.zip]

Archive with 1 entries (1 files):
- cells-2633587-supplementary.pdf
